# Supplementary material for: Glycogen Levels in Undiluted Genital Fluid and Their Relationship to Vaginal pH, Estrogen, and Progesterone
Source: PLoS One. 2016 Apr 19;11(4):e0153553. doi: 10.1371/journal.pone.0153553 (PMC4836725; doi:10.1371/journal.pone.0153553)
Supplement: S1 Fig — Spearman correlations between glycogen and glucose (A), pH (B), progesterone (C), and estrogen (D) were calculated using samples that exhibited values for both x and y. (XLSX) [file pone.0153553.s001.xlsx]

## Sheet: Sheet1
	Supplementary Fig 1: Relationships between free glycogen and glucose (A), pH (B), progesterone (C), and estrogen (D).
	Spearman correlations were calculated using samples that exhibited values for both x and y.
